# Supplementary material for: CDH1 Orchestrates Anabolic Events to Promote Cell Cycle Initiation
Source: Adv Sci (Weinh). 2025 Sep 29;12(47):e07584. doi: 10.1002/advs.202507584 (PMC12713023; doi:10.1002/advs.202507584)
Supplement: Supplementary file 2 — Supporting Information [file ADVS-12-e07584-s005.xlsx]

## Sheet: Sheet1
	Table S1. Signal Response of Metabolites in MSI analysis
		Sample 1		Sample 2
		Non-cancer	Cancer	Non-cancer	Cancer
	Glucose	126700	76990	161300	126300
	G6P/F6P	27780	31150	47130	61100
	6PG	9553	2538	5768	3988
	6PGL	9123	5143	11470	5440
	FBP	4892	9536	13550	9832
	DHAP/GAP	13090	37340	22400	48690
	1,3-DPG	7345	3809	7586	3419
	PEP	4993	12850	3526	2514
	2-PG/3-PG	6597	7795	7698	9279
	Pyruvate	10070	11070	13010	18190
	R5P	42030	17240	35870	14990
	S7P	24460	68220	26730	66090
	E4P	16910	21950	13450	18350
	FA 18:1	11030	55220	12910	39770
	FA 20:4	9943	32840	10490	40920
	PI 38:4	12240	45080	13720	46710
	FA 18:1	8747	28110	10090	34010
