# Supplementary material for: CDH1 Orchestrates Anabolic Events to Promote Cell Cycle Initiation
Source: Adv Sci (Weinh). 2025 Sep 29;12(47):e07584. doi: 10.1002/advs.202507584 (PMC12713023; doi:10.1002/advs.202507584)
Supplement: Supplementary file 3 — Supporting Information [file ADVS-12-e07584-s004.xlsx]

## Sheet: Table S1
	Table S2. Patient Information
	Patient No.	Age	Pathological Classification	Staging
	1	67	Cervical squamous cell carcinoma	IB2
	2	53	Cervical squamous cell carcinoma	IB2
	3	44	High grade serous carcinoma of fallopian tubes	IIIC
	4	36	Cervical squamous cell carcinoma	IIIC1
	5	59	Cervical squamous cell carcinoma	IIIC1p
	6	47	Clear Cell Adenocarcinoma of the Cervix	IVa
