# Supplementary material for: CDH1 Orchestrates Anabolic Events to Promote Cell Cycle Initiation
Source: Adv Sci (Weinh). 2025 Sep 29;12(47):e07584. doi: 10.1002/advs.202507584 (PMC12713023; doi:10.1002/advs.202507584)
Supplement: Supplementary file 4 — Supporting Information [file ADVS-12-e07584-s002.xlsx]

## Sheet: Table S3
	Table S3. Sequences of Oligonucleotides Used in This Study
	Oligonucleoides
	qPCR GLUT1-Forward primer	5′- TGGCATCAACGCTGTCTTCT-3′	N/A
	qPCR GLUT1-Reverse primer	5′- AGCCAATGGTGGCATACACA-3′	N/A
	qPCR HK1-Forward primer	5′- GCTGAGTGCCTGGGAGATTT-3′	N/A
	qPCR HK1-Reverse primer	5′- AGGTGATCAGGATGGCCTCA-3′	N/A
	qPCR GPI-Forward primer	5′- AAGTCTTTCTGCCAGCGTGT-3′	N/A
	qPCR GPI-Reverse primer	5′- GCCAATGTTGATGACGTCCG-3′	N/A
	qPCR FK1-Forward primer	5′- AATCTGCAAGAAAGCAGCGG-3′	N/A
	qPCR FK1-Reverse primer	5′- GCAGCATTCATACCTTGGGC-3′	N/A
	qPCR ALDOA-Forward primer	5′- GGAAAAGGGCAGGGGTCATTA-3′	N/A
	qPCR ALDOA-Reverse primer	5′- AGTAGCAAGTTCCTGCGGC-3′	N/A
	qPCR TPI1-Forward primer	5′- GGAAGTTCTTCGTTGGGGGA-3′	N/A
	qPCR TPI1-Reverse primer	5′- CACAAACCACCTCGGTGTC-3′	N/A
	qPCR GAPDH-Forward primer	5′- GAAAGCCTGCCGGTGACTAA-3′	N/A
	qPCR GAPDH-Reverse primer	5′- GCCCAATACGACCAAATCAGAG-3′	N/A
	qPCR PGK1-Forward primer	5′- AGCGGGTCGTTATGAGAGTC-3′	N/A
	qPCR PGK1-Reverse primer	5′- TGGGACAGCAGCCTTAATCC-3′	N/A
	qPCR PGAM-Forward primer	5′- GGCCTCAACAAGGCAGAAAC-3′	N/A
	qPCR PGAM-Reverse primer	5′- GTACCGACGCTCCTTGCTAA-3′	N/A
	qPCR ENO1-Forward primer	5′- TCTCTTCACCTCAAAAGGTCTCT-3′	N/A
	qPCR ENO1-Reverse primer	5′- ATGGGCTGTGGGTTCTAAGG-3′	N/A
	qPCR PKM-Forward primer	5′- ATGCAGCACCTGATAGCTCG-3′	N/A
	qPCR PKM-Reverse primer	5′- GTGGAGTGACTTGAGGCTCG-3′	N/A
	qPCR G6PD-Forward primer	5′- GACGACGAAGCGCAGACAG-3′	N/A
	qPCR G6PD-Reverse primer	5′- AGCCCACGATGAAGGTGTTT-3′	N/A
	qPCR RPIA-Forward primer	5′- GATCGACACCCAGAGATCGAC-3′	N/A
	qPCR RPIA-Reverse primer	5′- TTCCCTTGTGCCACTGATCC-3′	N/A
	qPCR RPE-Forward primer	5′- TGAGGACCCAGTTCCCATCT-3′	N/A
	qPCR RPE-Reverse primer	5′-ATGTTAGCTCCTGCCTCTGC-3′	N/A
	qPCR TKT-Forward primer	5′-GATCGACACCCAGAGATCGAC-3′	N/A
	qPCR TKT-Reverse primer	5′-TTCCCTTGTGCCACTGATCC-3′	N/A
	qPCR VEGFA-Forward primer	5′-AGGGCAGAATCATCACGAAGT-3′	N/A
	qPCR VEGFA-Reverse primer	5′-AGGGTCTCGATTGGATGGCA-3′	N/A
	siRNA CDH1 sense sequence #1	5′-GCCAGAUCGUCAUCCAGAATT-3′	N/A
	siRNA CDH1 sense sequence #2	5′-GCAACGAUGUGUCUCCCUATT-3′	N/A
	siRNA G6PD sense sequence #1	5′-CAGUCGGAUACACACAUAUTT-3′	N/A
	siRNA G6PD sense sequence #2	5′-GGCCGUCACCAAGAACAUUTT-3′	N/A
	shRNA CDH1 targeting sequence #1	5′-GGACGACUUCUACCUCAAUTT-3′	N/A
	shRNA CDH1 targeting sequence #2	5′-CCCGUUCGACAAAGGUAAATT-3′	N/A
	CRISPR/Cas9 AARS2 targeting sequence #1	5′-CAGCCATCGGCCGCTCTCA-3′	N/A
	CRISPR/Cas9 AARS2 targeting sequence #2	5′-GGATCATTGATCGGACTCT-3′	N/A
	CRISPR/Cas9 VHL targeting sequence #1	5′-AACTCGCGCGAGCCCTCCC-3′	N/A
	CRISPR/Cas9 VHL targeting sequence #2	5′-CCCGTATGGCTCAACTTCG-3′	N/A
	CRISPR/Cas9 HIF1α targeting sequence #1	5′-TTCTTTACTTCGCCGAGATC-3′	N/A
	CRISPR/Cas9 HIF1αtargeting sequence #2	5′-AAGTGTACCCTAACTAGCC-3′	N/A
	CRISPR/Cas9 TKTL1 targeting sequence #1	5′-CCTCGCAAAGGTATGCCGG-3′	N/A
	CRISPR/Cas9 TKTL1 targeting sequence #2	5′-CTCGCAAAGGTATGCCGGT-3′	N/A
	CRISPR/Cas9 G6PD targeting sequence #1	5′-ACGGGCATAGCCCACGATG-3′	N/A
	CRISPR/Cas9 G6PD targeting sequence #2	5′-ATATGTGTGTATCCGACTGATGG	N/A
	CRISPR/Cas9 VEGFA targeting sequence #1	5′-AGATGTACTCGATCTCATC-3′	N/A
	CRISPR/Cas9 VEGFA targeting sequence #2	5′-CCAGGGTCTCGATTGGATG-3′	N/A
