# Supplementary material for: CDH1 Orchestrates Anabolic Events to Promote Cell Cycle Initiation
Source: Adv Sci (Weinh). 2025 Sep 29;12(47):e07584. doi: 10.1002/advs.202507584 (PMC12713023; doi:10.1002/advs.202507584)
Supplement: Supplementary file 5 — Supporting Information [file ADVS-12-e07584-s006.xlsx]

## Sheet: Table S4
	Table S4. Table of Key Resources Used in This Study
	Reagents or Resource	Source	Identifier
	Antibodies
	LacK336-antibody	Home-made	N/A
	LacK457/8-antibody	Home-made	N/A
	CDH1	Proteintech	Cat# 16368
	CDC20	Cell Signaling Technology	Cat# 4823
	VHL	Abcam	Cat# ab140989
	AARS2	Proteintech	Cat# ab22696
	HIF1α	Cell Signaling Technology	Cat# 36169S
	PDHA1	Proteintech	Cat# 18068
	PDHA1-pS232	Sigma-Aldrich	Cat# AP1063
	PDHA1-pS293	Cell Signaling Technology	Cat# 37115
	PDHA1-pS300	Sigma-Aldrich	Cat# ABS194
	GLUT1	Cell Signaling Technology	Cat# 73015S
	PRPS1	Abcam	Cat# ab137577
	TKTL1	Novus Biologicals	Cat# 31674
	VEGFA	Proteintech	Cat# 66828
	CD31	Proteintech	Cat# 66065
	Ki67	Abcam	Cat# ab16667
	Cyclin A2	Abcam	Cat# ab32386
	SKP2	Santa Cruz Biotechnology	Cat# sc-74477
	DHODH	Santa Cruz Biotechnology	Cat# sc-166348
	IMPDH	Abclonal	Cat# A9208
	CPS2	Santa Cruz Biotechnology	Cat# sc-376072
	G6PD	Abclonal	Cat# A11234
	TRCP1	Cell Signaling Technology	Cat# 4394S
	Actin	Abcam	Cat# ab1440
	Flag	Abmart	Cat# M20008
	HA	Abmart	Cat# M20002
	Myc	Abmart	Cat# M20003
	anti-rabbit secondary antibodies	GenScript	Cat# A00098
	anti-mouse secondary antibodies	GenScript	Cat# A00160
	Chemicals, Peptides, and Recombinant Proteins
	Mg132	Sigma-Aldrich	Cat# M8699
	Oligomycin A	Selleck	Cat# S1478
	DAPI	Sigma-Aldrich	Cat# D9542
	Ribose 5-phosphate (R5P)	Aladdin	Cat# R141013
	Propidium Iodide (PI)	Sigma-Aldrich	Cat# 81845
	thymidine	Sigma-Aldrich	Cat# T9250
	5-FU	Sigma-Aldrich	Cat# F6627
	Mizoribine	Selleck	Cat# S1384
	Teriflunomide	Selleck	Cat# S4169
	Ribose 5-Sulphate (R5S)	Home-made	N/A
	Cisplatin	Sigma-Aldrich	Cat# 232120
	Ub	Bio-techne	Cat# U-100H
	UBE1 protein	Bio-techne	Cat# E-305-025
	CDC34 protein	Prospec	Cat# ENZ-355
	Cul/Rbx1/Skp1 protein	Ubiquiget	Cat# 63-1001-025
	TRCP1 protein	Proteintech	Cat# Ag28739
	13C6-Glucose	Aladdin	Cat# D346444
	Critical commercial assays
	Cell Counting Kit-8	Sigma-Aldrich	Cat# 96992
	Apoptosis kit	Yeason	Cat# 40305
	Glucose Uptake-Glo™ Assay Kit	Promega	Cat# J1342
	CometAssay kit	Bio-techne	Cat# 4250-050-K
	OxiSelect Oxidative DNA Damage Quantitation Kit	Cell Biolabs	Cat# STA-324
	Transketolase Activity Assay Kit	Abcam	Cat# a273310
	G6PDH Activity Assay Kit	Beyotime	Cat# S0189
	NADP+/NADPH Assay Kit	Beyotime	Cat# S0179
	Experimental models：Cell lines
	HeLa	ATCC	ATCC Number: CCL-2
	SiHa	ATCC	ATCC Number: HTB-35
	Ect1/E6E7	ATCC	ATCC Number: CRL-2614
	Experimental models：Organisms/strains
	C57BL/6J Mice	Shanghai SLAC Laboratory Animal Co., Ltd.	N/A
	BALB/c Nude Mice	Shanghai SLAC Laboratory Animal Co., Ltd.	N/A
	Bacterial Strains
	BL21(DE3) Chemically Competent Cell	Tsingke Biotech	TSC-E01
	TSsetta(DE3) Chemically Competent Cell	Tsingke Biotech	TSC-E04
	Software and algorithms
	Prism 8	GraphPad	www.graphpad.com
	ImageQuant TL	GE	http://imagequanttl.updatestar.com/
	ZEN 2.6 lite	Zeiss	https://www.zeiss.com/microscopy/en/home.html
	CRISPR design tool	ZHANG LAB	http://CRISPR.mit.edu/
	Image J	Image J	https://imagej.net/downloads
	FlowJo	BD	https://www.bdbiosciences.com/en-us/products/software/flowjo-v10-software
