# Supplementary material for: CDH1 Orchestrates Anabolic Events to Promote Cell Cycle Initiation
Source: Adv Sci (Weinh). 2025 Sep 29;12(47):e07584. doi: 10.1002/advs.202507584 (PMC12713023; doi:10.1002/advs.202507584)
Supplement: Supplementary file 6 — Supporting Information [file ADVS-12-e07584-s001.xlsx]

## Sheet: Table S4
	Table S4. Recombinant DNA Used in This Study
	Recombinant DNA
	pcDNA3.1b(+)-CDH1-Flag	This Study	GenBank: NM_001136198.1
	pcDNA3.1b(+)-CDH1-Myc	This Study	GenBank: NM_001136198.1
	pcDNA3.1b(+)-CDC20-Flag	This Study	GenBank: NM_001255.3
	pRK7-Flag -SKP2	This Study	GenBank: NM_005983.4
	pcDNA3.1b(+)-Cyclin A2-Flag	This Study	GenBank: NM_001237.5
	pRK7-Flag -Trcp1	This Study	GenBank: NM_033637.4
	pRK7-Myc -Trcp1	This Study	GenBank: NM_033637.4
	pcDNA3.1b(+)-VHL-Flag	This Study	GenBank: NM_000551.4
	pcDNA3.1b(+)-VHL-Myc	This Study	GenBank: NM_000551.4
	pcDNA3.1b(+)-TKTL1-Flag	This Study	GenBank: NM_012253.4
	pcDNA3.1b(+)-TKTL1-Myc	This Study	GenBank: NM_012253.4
	pcDNA3.1b(+)-TKTL1-HA	This Study	GenBank: NM_012253.4
	pcDNA3.1b(+)-TKTL1△D-box-Flag	This Study	GenBank: NM_012253.4
	pcDNA3.1b(+)-TKTL1MUT-Flag	This Study	GenBank: NM_012253.4
	pcDNA3.1b(+)-TKTL1MUT-Myc	This Study	GenBank: NM_012253.4
	pcDNA3.1b(+)-TKTL1MUT-HA	This Study	GenBank: NM_012253.4
	pcDNA3.1b(+)-PDHA1-Flag	This Study	GenBank: NM_000284.4
	pcDNA3.1b(+)-CPT2-Flag	This Study	GenBank: NM_000098.3
